# Supplementary material for: Haplotype analyses reveal novel insights into tomato history and domestication driven by long-distance migrations and latitudinal adaptations
Source: Hortic Res. 2022 Feb 19;9:uhac030. doi: 10.1093/hr/uhac030 (PMC8976693; doi:10.1093/hr/uhac030)
Supplement: Web_Material_uhac030 [file web_material_uhac030.zip]

Archive with 49 entries (49 files):
- Supplementary figure 1.pdf
- Supplementary figure 1.svg
- Supplementary figure 10.pdf
- Supplementary figure 10.svg
- Supplementary figure 11.pdf
- Supplementary figure 11.svg
- Supplementary figure 12.pdf
- Supplementary figure 12.svg
- Supplementary figure 13.pdf
- Supplementary figure 13.svg
- Supplementary figure 14.pdf
- Supplementary figure 14.svg
- Supplementary figure 15.pdf
- Supplementary figure 15.svg
- Supplementary figure 16.pdf
- Supplementary figure 16.svg
- Supplementary figure 17.pdf
- Supplementary figure 17.svg
- Supplementary figure 18.pdf
- Supplementary figure 18.pptx
- Supplementary figure 19.pdf
- Supplementary figure 19.svg
- Supplementary figure 2.pdf
- Supplementary figure 2.png
- Supplementary figure 3.pdf
- Supplementary figure 3.png
- Supplementary figure 4.pdf
- Supplementary figure 4.svg
- Supplementary figure 5.pdf
- Supplementary figure 5.svg
- Supplementary figure 6.pdf
- Supplementary figure 6.svg
- Supplementary figure 7.pdf
- Supplementary figure 7.svg
- Supplementary figure 8.pdf
- Supplementary figure 8.svg
- Supplementary figure 9.pdf
- Supplementary figure 9.png
- Supplementary Information.docx
- Supplementary Table 1.pdf
- Supplementary Table 1.xlsx
- Supplementary Table 2.csv
- Supplementary Table 2.pdf
- Supplementary Table 3.csv
- Supplementary Table 3.pdf
- Supplementary Table 4.pdf
- Supplementary Table 4.xlsx
- Supplementary Table 5.pdf
- Supplementary Table 5.xlsx
