# Supplementary material for: Haplotype analyses reveal novel insights into tomato history and domestication driven by long-distance migrations and latitudinal adaptations
Source: Hortic Res. 2022 Feb 19;9:uhac030. doi: 10.1093/hr/uhac030 (PMC8976693; doi:10.1093/hr/uhac030)
Supplement: Web_Material_uhac030 [file web_material_uhac030.zip › Supplementary Table 1.xlsx]

## Sheet: Hoja 1
Taxonomic abreviations
SP	Solanum pimpinellifolium
SL	S. lycopersicum
SLC	S. lycopersicum var. cerasiforme
SLL	S. lycopersicum var. lycopersicum
Populations
SP Pe	Peruvian S. pimpinellifolium
SP Ec	Ecuadorian S. pimpinellifolium
SLC Ec	Ecuadorian S. lycopersicum var. cerasiforme
SLC Pe	Peruvian S. lycopersicum var. cerasiforme
SLC Pe N	Northern Peruvian S. lycopersicum var. cerasiforme
SLC Pe S	Southern Peruvian S. lycopersicum var. cerasiforme
SLC Co	Colombian S. lycopersicum var. cerasiforme
SLC MA	Mesoamerican S. lycopersicum var. cerasiforme
SLC world	non Mesoamerican or west South American S. lycopersicum var. cerasiforme
SLL Mx	Mexican S. lycopersicum var. lycopersicum
Morphological types
SP Pe	typical of the Peruvian S. pimpinellifolium accessions
SP intermediate	Intermediate type, with intermediate characteristics between SP Pe and SP Ec
SP Ec	typical of the Ecuadorian S. pimpinellifolium accessions
SLC small	small fruited S. l. cerasiforme type
SLC big	big fruited S. l. cerasiforme type
SLC Ec	S. l. cerasiforme type charasteristic of Ecuador
SLL	S. l. lycopersicum type
Haplotypes
hPe	Haplotype kind typically found in Peruvian S. pimpinellifolium
hEc	Haplotype kind typically found in Ecuadorian S. pimpinellifolium and Ecuadorian S. l. cerasiforme
hSL	Haplotype kind typically found in S. lycopersicum
Analyses
LD	Linkage Disequilibrium
PCoA	Principal Coordinate Analysis
PCA	Principal Component Analysis
CH	Calinski-Harabasz
