# Supplementary material for: Haplotype analyses reveal novel insights into tomato history and domestication driven by long-distance migrations and latitudinal adaptations
Source: Hortic Res. 2022 Feb 19;9:uhac030. doi: 10.1093/hr/uhac030 (PMC8976693; doi:10.1093/hr/uhac030)
Supplement: Web_Material_uhac030 [file web_material_uhac030.zip › Supplementary Table 3.csv]

# Accession: Accession ID
# Reference: Study of origin in which the sequencing is described
# Passport taxon: Taxon stated in the passport data
# Country: Country of origin
# Mean cov.: Mean sequencing coverage after mapping
# Mean MAPQ57 cov.: Mean sequencing coverage after mapping and filtering for a MAPQ equal or greater than 57
Accession	Reference	Passport taxon	Country	Latitude	Longitude	Mean cov.	Mean MAPQ57 cov.	Genetic classification 1	Genetic classification 2
ECU1032		S. lycopersicum var. cerasiforme	ECU	-1.06722222222222	-77.7891666666667	6.290206004221236	4.773633534567926	slc_ec	slc_ec_n_600m
ECU1516B		S. pimpinellifolium	ECU	-1.69805555555556	-80.7802777777778	5.122011464210016	3.651708540987602	sp_ec	sp_ec_n_wet_forest
ECU570B			PER	-5.3294444444	-79.9183333333	5.648901325954935	3.8190513903431276	sp_pe	sp_pe_n_hills
LA0147	Causse 2013	S. lycopersicum	HND			20.11394345606485	15.987095679887853	sll_vint	sll_old_cultivars
LA1420	Causse 2013	S. lycopersicum var. cerasiforme	ECU	0.084722	-76.882778	10.125293437695287	7.861148762436859	slc_ec	slc_ec_n_600m
cervil	Causse 2013					16.45748428015005	12.415942004388276	sp_x_sl	sp_x_sl
criollo	Causse 2013					9.470091777190323	7.434972772128378
ferum	Causse 2013					9.833278802461022	7.621824189132293	sll_modern	sll_modern
levovil	Causse 2013					8.131821457151117	6.143277029688517	sll_vint	sll_vint
plovdiv	Causse 2013					10.312291750618991	7.762658151653991	sp_x_sl	sp_x_sl_cherry_cultivars
stupicke	Causse 2013					10.287204201199025	8.038258681870705	sll_vint	sll_vint
yellow_pear	Strickler 2015					50.34377629281729	38.78123574633137	slc_world	slc_world
EA00027	The 100 Tomato Genome Sequencing Consortium 2014					38.743911058440595	29.43479524823871	sp_x_sl	sp_x_sl_cherry_cultivars
EA00157	The 100 Tomato Genome Sequencing Consortium 2014	S. lycopersicum				46.083266259331666	34.924264827096124	sll_vint	sll_vint
EA00325	The 100 Tomato Genome Sequencing Consortium 2014	S. lycopersicum	RUS			37.72171085235335	29.141923272653138	sp_x_sl	sp_x_sl_cherry_cultivars
EA00371	The 100 Tomato Genome Sequencing Consortium 2014	S. lycopersicum	AUS			40.035378273823696	30.944814118260407	sll_modern	sll_modern
EA00375	The 100 Tomato Genome Sequencing Consortium 2014	S. lycopersicum	RUS			37.378388245045734	26.836937048741344	sp_x_sl	sp_x_sl_cherry_cultivars
EA00448	The 100 Tomato Genome Sequencing Consortium 2014					38.85033702261779	30.63556938484155	sll_vint	sll_vint
EA00465	The 100 Tomato Genome Sequencing Consortium 2014	S. lycopersicum	USA			40.538120530136	31.95526246929962	sll_vint	sll_old_cultivars
EA00526	The 100 Tomato Genome Sequencing Consortium 2014	S. lycopersicum	PER	-7.227222	-79.429444	44.36462871232333	32.52323428760066	sp_x_sl	sp_x_sl
EA00674	The 100 Tomato Genome Sequencing Consortium 2014					46.48766406725334	31.416379539512697	sp_x_sp	sp_pe_desert_x_sp_pe_n_inter_andean
EA00676	The 100 Tomato Genome Sequencing Consortium 2014	S. pimpinellifolium	PER	-6.37	-79.79	41.89910904811302	29.294015021082533	sp_x_sp	sp_pe_desert_x_sp_pe_n_inter_andean
EA00892	The 100 Tomato Genome Sequencing Consortium 2014	S. lycopersicum	GTM			47.413429206099316	37.30080114766851	sll_vint	sll_vint
EA00940	The 100 Tomato Genome Sequencing Consortium 2014	S. lycopersicum	USA			45.73889565073921	35.26512357415903	sll_vint	sll_vint
EA00990	The 100 Tomato Genome Sequencing Consortium 2014					42.131173762550816	32.306833959355004	sll_vint	sll_vint
EA01019	The 100 Tomato Genome Sequencing Consortium 2014	S. lycopersicum	USA			43.32497021836628	32.08627401108337	sll_vint	sll_vint
EA01037	The 100 Tomato Genome Sequencing Consortium 2014	S. lycopersicum	BEL			43.11411101471443	32.02663489894322	sll_vint	sll_vint
EA01049	The 100 Tomato Genome Sequencing Consortium 2014	S. lycopersicum				47.22515046589229	36.16359551653804	sll_vint	sll_vint
EA01088	The 100 Tomato Genome Sequencing Consortium 2014					47.85317685662368	36.25009950000858	sll_vint	sll_vint
EA01155	The 100 Tomato Genome Sequencing Consortium 2014	S. lycopersicum				42.613468696973285	33.05588630853621	sll_vint	sll_vint
EA01640	The 100 Tomato Genome Sequencing Consortium 2014	S. lycopersicum	USA			44.49843938372374	34.683930556957385	sll_vint	sll_old_cultivars
EA01835	The 100 Tomato Genome Sequencing Consortium 2014	S. lycopersicum	ITA			46.8536208107531	35.8191507437101	sll_vint	sll_vint
EA01854	The 100 Tomato Genome Sequencing Consortium 2014		ITA			45.987416173919215	35.357354282583586	sll_vint	sll_vint_small
EA01965	The 100 Tomato Genome Sequencing Consortium 2014					47.01789530415766	34.568393384505214
EA02054	The 100 Tomato Genome Sequencing Consortium 2014	S. lycopersicum	USA			45.71949822657128	34.346474236526035	sll_modern	sll_modern
EA02617	The 100 Tomato Genome Sequencing Consortium 2014	S. lycopersicum	GBR			44.77496346218142	35.52150574143832	sll_vint	sll_old_cultivars
EA02655	The 100 Tomato Genome Sequencing Consortium 2014	S. lycopersicum				44.57235009982166	34.09932075822013	sll_modern	sll_modern
EA02724	The 100 Tomato Genome Sequencing Consortium 2014	S. lycopersicum	NLD			43.803781877108825	31.73671560048099	sll_vint	sll_vint
EA02960	The 100 Tomato Genome Sequencing Consortium 2014	S. pimpinellifolium	ARG			47.48579400778101	36.31477659946375	sp_x_sl	sp_x_sl
EA02994	The 100 Tomato Genome Sequencing Consortium 2014	S. pimpinellifolium	CZE			46.6814079953401	30.38199351760238	sp_pe	sp_pe_desert
EA03058	The 100 Tomato Genome Sequencing Consortium 2014	S. lycopersicum	GTM			47.45083164024249	37.73986689360578
EA03107	The 100 Tomato Genome Sequencing Consortium 2014	S. lycopersicum	PER			46.69678802715074	32.2458430914062	sp_pe	sp_pe_desert
EA03221	The 100 Tomato Genome Sequencing Consortium 2014	S. lycopersicum	ESP			46.95192103918955	36.07702426066835	sll_vint	sll_vint
EA03222	The 100 Tomato Genome Sequencing Consortium 2014	S. lycopersicum	CUB			43.4669221816587	34.865630329492156	sll_vint	sll_vint
EA03306	The 100 Tomato Genome Sequencing Consortium 2014		CUB			47.0955743633978	34.09278898678368	sp_x_sl	sp_x_sl
EA03362	The 100 Tomato Genome Sequencing Consortium 2014	S. lycopersicum	DEU			39.53391803453037	30.734694810043283	sll_vint	sll_vint_small
EA03701	The 100 Tomato Genome Sequencing Consortium 2014	S. lycopersicum	RUS			44.608504785717095	35.04170285312044	sll_vint	sll_vint
EA04243	The 100 Tomato Genome Sequencing Consortium 2014	S. lycopersicum	CHN			47.35929814591724	37.177359528379	slc_world	slc_world
EA04710	The 100 Tomato Genome Sequencing Consortium 2014	S. lycopersicum	COL			43.07651435934548	32.50401356689612	sp_x_sl	sp_x_sl
EA04828	The 100 Tomato Genome Sequencing Consortium 2014	S. lycopersicum	CHN			48.19621400414678	37.17475000285392	sll_vint	sll_vint
EA04861	The 100 Tomato Genome Sequencing Consortium 2014	S. lycopersicum	TUR			47.542117154973845	35.42477045057324	sll_vint	sll_vint
EA04939	The 100 Tomato Genome Sequencing Consortium 2014	S. lycopersicum	ZAF			48.243954303978825	37.548463213592896	slc_world	slc_world
EA05170	The 100 Tomato Genome Sequencing Consortium 2014	S. lycopersicum var. cerasiforme	GTM			46.311220436192976	35.32023773888483	slc_ma	slc_mx_sinaloa
EA05581	The 100 Tomato Genome Sequencing Consortium 2014		USA			44.521169897001215	32.64405704614082	sll_vint	sll_vint
EA05701	The 100 Tomato Genome Sequencing Consortium 2014	S. lycopersicum	MEX			47.61141626389519	36.66521426167757	sll_vint	sll_vint
EA05891	The 100 Tomato Genome Sequencing Consortium 2014	S. lycopersicum var. cerasiforme	PER	-12.891667	-72.75	42.44627343489365	31.79335350383292	sp_x_sl	sp_x_sl
EA06086	The 100 Tomato Genome Sequencing Consortium 2014	S. lycopersicum var. cerasiforme	CRI	9.85	-83.88333333	37.59975235292155	28.708675641023493	sp_x_sl	sp_x_sl_cherry_cultivars
TR00003	The 100 Tomato Genome Sequencing Consortium 2014	S. lycopersicum	JPN			44.346486238774666	32.46501566688964	sll_modern	sll_modern
TR00018	The 100 Tomato Genome Sequencing Consortium 2014	S. lycopersicum	USA			45.02079004027236	34.32511036046537	sll_vint	sll_vint_small
TR00019	The 100 Tomato Genome Sequencing Consortium 2014	S. lycopersicum				44.94597410262083	34.20911368923382	slc_pe	slc_pe_s
TR00020	The 100 Tomato Genome Sequencing Consortium 2014	S. lycopersicum	USA			47.80438967241111	37.06847297543883	sll_vint	sll_vint
TR00021	The 100 Tomato Genome Sequencing Consortium 2014	S. lycopersicum	USA			46.7826066569212	33.57007758931074	sll_vint	sll_vint
TR00022	The 100 Tomato Genome Sequencing Consortium 2014	S. lycopersicum	FRA			42.38314949311975	33.449439651598034	sll_vint	sll_vint
TR00023	The 100 Tomato Genome Sequencing Consortium 2014	S. lycopersicum	USA			45.335536962540615	35.04977280881958	sll_vint	sll_old_cultivars
TR00026	The 100 Tomato Genome Sequencing Consortium 2014	S. lycopersicum var. cerasiforme	USA	21.312778	-156.339167	42.09373151345251	30.45461262970631
TR00027	The 100 Tomato Genome Sequencing Consortium 2014	S. lycopersicum var. cerasiforme	ECU	0.085	-76.9925	45.059766271823996	32.76579196535407
TR00028	The 100 Tomato Genome Sequencing Consortium 2014					46.15852401059233	30.708907554575028	sp_pe	sp_pe_n_hills
AlisaCraig	The Tomato Genome Consortium 2012	S. lycopersicum	USA			40.26258681098839	31.16376682589032	sll_vint	sll_old_cultivars
Moneymaker	The Tomato Genome Consortium 2012	S. lycopersicum	USA			41.40571902521504	33.85235024136436	sll_vint	sll_old_cultivars
heinz1706genome	The Tomato Genome Consortium 2012	S. lycopersicum				48.61134629124568	36.393216255206084	sll_vint	sll_vint
TS-1	Zhu 2018	S. lycopersicum	USA			5.352709528651773	3.763527710222851
TS-10	Zhu 2018	S. lycopersicum	USA			9.372845523048737	6.288430697594677
TS-100	Zhu 2018	S. lycopersicum	ITA			11.135783358277296	8.71646791565271	sll_vint	sll_vint
TS-103	Zhu 2018	S. lycopersicum				8.995853621807532	6.890433101538245	sll_modern	sll_modern
TS-104	Zhu 2018	S. lycopersicum	ITA			8.613221578699187	6.581211164979849	sll_modern	sll_modern
TS-105	Zhu 2018	S. lycopersicum var. cerasiforme	CRI			9.834104809429205	7.319970971273524	sp_x_sl	sp_x_sl
TS-106	Zhu 2018	S. lycopersicum var. cerasiforme	CRI			8.45222622179182	6.608894169997562	slc_ma	slc_ca
TS-109	Zhu 2018	S. lycopersicum				9.903327827007848	7.756923847341299	sp_x_sl	sp_x_sl_cherry_cultivars
TS-11	Zhu 2018					4.913315826893341	3.3579448834378915
TS-110	Zhu 2018	S. lycopersicum	CHN			7.830162441349281	5.583009378368208	sll_vint	sll_vint
TS-111	Zhu 2018	S. lycopersicum				7.9925651321951525	6.170995195467411
TS-112	Zhu 2018	S. lycopersicum	RUS			10.388783750153525	8.337111283897316	sll_vint	sll_vint
TS-113	Zhu 2018	S. lycopersicum				8.433366061824515	6.701966168066141	sll_vint	sll_vint
TS-114	Zhu 2018	S. lycopersicum	RUS			6.315748647421529	4.945948854704912
TS-115	Zhu 2018	S. lycopersicum				9.788508348641855	5.881756536448952
TS-116	Zhu 2018					7.989181634152489	4.660060304168597
TS-117	Zhu 2018	S. lycopersicum	ITA			6.388362254235094	5.038157750269379	sll_vint	sll_vint_small
TS-118	Zhu 2018					7.244789830192118	4.339768474655779
TS-12	Zhu 2018					4.976713526514918	3.4074959867513064
TS-120	Zhu 2018	S. lycopersicum				9.859133644697375	7.38937009552572	slc_world	slc_world
TS-127	Zhu 2018	S. lycopersicum	PER	-7.227222	-79.429444	6.385501806060472	4.653473653625938	sp_x_sl	sp_x_sl
TS-128	Zhu 2018	S. lycopersicum	USA			7.9726305626734035	6.077719010932976
TS-129	Zhu 2018	S. lycopersicum var. cerasiforme	PER	-6.033333	-76.966667	6.945947530777145	5.160792670722591	slc_pe	slc_pe_n
TS-13	Zhu 2018					4.969786266161956	3.352668116293452
TS-131	Zhu 2018	S. lycopersicum var. cerasiforme	CUB			6.364971190456411	4.858223301230168	slc_world	slc_world
TS-132	Zhu 2018	S. lycopersicum	FRA			7.178491227201592	5.439722673528027	sll_vint	sll_vint
TS-135	Zhu 2018	S. lycopersicum	CHL	-18.416667	-70.15	7.69737638141719	5.413877155014637	sll_vint	sll_vint
TS-137	Zhu 2018	S. lycopersicum	ITA			10.701028590791362	8.306281931315105	sll_vint	sll_vint_small
TS-138	Zhu 2018	S. lycopersicum	ITA			8.397213324760978	6.472534316575126	sll_modern	sll_modern
TS-139	Zhu 2018	S. lycopersicum	USA			9.884785807138563	7.516014817476245	sll_vint	sll_vint
TS-14	Zhu 2018					5.053680887681504	3.247031119777096
TS-140	Zhu 2018	S. lycopersicum	ITA			8.420014765296111	6.11997759551288	sll_modern	sll_modern
TS-141	Zhu 2018	S. lycopersicum	ITA			10.969182897583403	8.551358814861166
TS-142	Zhu 2018	S. lycopersicum	ITA			9.740351842212837	7.573470556759536	sll_vint	sll_old_cultivars
TS-148	Zhu 2018	S. lycopersicum var. cerasiforme	PER	-13.116667	-72.366667	7.037965255516979	5.103515859765855	sp_x_sl	sp_x_sl
TS-152	Zhu 2018	S. lycopersicum	BRA			6.729771552059422	5.120014434186377	sll_vint	sll_vint_small
TS-154	Zhu 2018	S. lycopersicum var. cerasiforme	MEX	20.483333	-88.283333	8.180042760643293	6.287215689722796	slc_ma	slc_mx
TS-156	Zhu 2018	S. pimpinellifolium	PER	-5.775833	-78.783056	8.862365202859925	6.404386907242284	sp_montane	sp_pe_n_inter-andean
TS-157	Zhu 2018					8.389272163208632	6.294259960498673
TS-158	Zhu 2018	S. lycopersicum var. cerasiforme	PER	-12.866667	-72.716667	11.49899630365118	8.705429690897127	sp_x_sl	sp_x_sl
TS-159	Zhu 2018	S. lycopersicum	RUS			9.005093059387528	7.000804056092453	sll_vint	sll_vint
TS-16	Zhu 2018					5.019044579527078	3.2531217242332247
TS-160	Zhu 2018	S. lycopersicum	RUS			8.93796929413563	6.984120910039373
TS-161	Zhu 2018	S. lycopersicum	RUS			8.722884994817763	7.039256616705684	sll_vint	sll_vint
TS-162	Zhu 2018	S. lycopersicum	AZE			7.6352289973897705	6.1172531361890385	sll_modern	sll_modern
TS-163	Zhu 2018	S. lycopersicum	FRA			5.711919437850353	4.443339935554085	sll_vint	sll_vint
TS-165	Zhu 2018	S. lycopersicum var. cerasiforme	MEX			8.0509560679835	6.3876429256859675	slc_ma	slc_mx
TS-167	Zhu 2018					7.049493104798251	4.737986589028322
TS-168	Zhu 2018	S. lycopersicum	ITA			8.303411061682047	6.359711874622384	sll_modern	sll_modern
TS-169	Zhu 2018	S. lycopersicum	ITA			8.522532825686778	6.884221764070799	sll_vint	sll_vint
TS-17	Zhu 2018					4.8901503420040875	3.0879489662854422
TS-170	Zhu 2018	S. lycopersicum	ITA			7.168300258710437	5.669568854347784	sll_vint	sll_vint
TS-172	Zhu 2018	S. lycopersicum	CAN			9.033924312324922	7.143593191562419	sll_vint	sll_vint
TS-173	Zhu 2018	S. lycopersicum	RUS			8.99892093625161	6.9173371411949525	sll_vint	sll_vint
TS-174	Zhu 2018	S. lycopersicum				9.609552815116237	7.442867363626971	sll_vint	sll_vint
TS-175	Zhu 2018	S. lycopersicum	RUS			8.360597143971138	6.222840887959734	sll_vint	sll_old_cultivars
TS-177	Zhu 2018	S. lycopersicum				7.693118973479367	6.017081096248433	sll_vint	sll_vint
TS-178	Zhu 2018	S. lycopersicum	ESP			9.592814469198387	7.6155561182930125	sll_vint	sll_vint
TS-18	Zhu 2018					4.989930802193277	3.1378287972852448
TS-180	Zhu 2018	S. lycopersicum	RUS			6.905835969824941	5.301752550787413
TS-181	Zhu 2018	S. lycopersicum var. cerasiforme	MEX	18.466667	-96.6	9.397265939388417	7.497572083244034
TS-183	Zhu 2018	S. lycopersicum	DEU			10.225303765482002	8.373368861727275	sll_vint	sll_old_cultivars
TS-184	Zhu 2018	S. lycopersicum	PER	-6.487778	-76.36	6.789997642143431	5.320087686496327	slc_pe	slc_pe_n
TS-186	Zhu 2018	S. lycopersicum	USA			7.693018269348256	5.084103867280801	sll_modern	sll_modern
TS-187	Zhu 2018	S. lycopersicum var. cerasiforme				8.151020080018833	6.347534476475186	sp_x_sl	sp_x_sl_cherry_cultivars
TS-189	Zhu 2018	S. lycopersicum	PHL			7.929369606311408	5.975500213168345	sll_vint	sll_vint_small
TS-19	Zhu 2018					4.882571981387216	3.0971540622526144
TS-190	Zhu 2018	S. lycopersicum	ITA			8.512569767015792	6.474378593959907	sll_modern	sll_modern
TS-191	Zhu 2018	S. lycopersicum	ITA			7.82760941150244	6.02087723931791	sll_vint	sll_vint
TS-192	Zhu 2018	S. lycopersicum	RUS			8.706913259305656	6.929206657128483	sll_vint	sll_vint
TS-193	Zhu 2018	S. lycopersicum	ITA			7.360483439533874	5.676662063167909	sll_vint	sll_vint
TS-194	Zhu 2018	S. lycopersicum				7.1554307492086915	5.228130591514199	sll_vint	sll_vint
TS-197	Zhu 2018	S. lycopersicum	LBN			8.652667118363729	6.750187319485532	sll_vint	sll_vint
TS-198	Zhu 2018	S. lycopersicum				7.239373219982472	5.683739538205535	sll_vint	sll_vint
TS-2	Zhu 2018	S. lycopersicum	GBR			4.925917123453375	3.3715065106837976	sll_vint	sll_old_cultivars
TS-20	Zhu 2018					4.938757418367588	3.14418862679775
TS-200	Zhu 2018	S. lycopersicum	ITA			7.165396372670244	5.479425939501795
TS-201	Zhu 2018	S. lycopersicum	SLV			6.7532121302254255	5.4708995252010375	sll_vint	sll_vint
TS-203	Zhu 2018	S. lycopersicum	ITA			6.5997525062722575	5.043987442555353	sll_vint	sll_vint_small
TS-204	Zhu 2018	S. lycopersicum	USA			10.83598230768873	7.5459812886349455	sll_modern	sll_modern
TS-205	Zhu 2018	S. lycopersicum var. cerasiforme				9.157660046768413	7.130688461237132	sp_x_sl	sp_x_sl
TS-209	Zhu 2018					7.222753833319434	5.614057371998296
TS-21	Zhu 2018					4.870250935799365	2.9565407892886495
TS-210	Zhu 2018	S. lycopersicum	USA			11.459490541886229	7.295651473755944	sll_modern	sll_modern
TS-211	Zhu 2018	S. lycopersicum	USA			6.8684199424195445	5.201086210402488	sll_modern	sll_modern
TS-212	Zhu 2018	S. lycopersicum	USA			7.933280731740704	4.778014444775243	sll_modern	sll_modern
TS-213	Zhu 2018	S. lycopersicum	ITA			7.9623584780480625	6.177147904403873	sll_vint	sll_vint_small
TS-216	Zhu 2018					6.209351969395524	2.849961007963102
TS-218	Zhu 2018	S. lycopersicum	BRA			5.473458444992935	3.6000517791216726
TS-22	Zhu 2018					4.757650278583986	2.9055054594365894
TS-220	Zhu 2018					10.44289810660988	7.808157122285456
TS-221	Zhu 2018	S. lycopersicum var. cerasiforme	MEX			6.796861945641716	4.368117849834012	slc_world	slc_world
TS-224	Zhu 2018	S. lycopersicum	ECU	-2.19355	-79.916699	5.765427813654452	3.6437842224545323	slc_ec	slc_ec_guayaquil
TS-225	Zhu 2018					9.300753910539182	7.307295640826105
TS-229	Zhu 2018	S. lycopersicum var. cerasiforme	BRA	-12.75	-38.566667	8.272607923125209	6.236400884576459	slc_ma	slc_mx
TS-23	Zhu 2018					4.814163087374914	2.9886048578643867
TS-231	Zhu 2018	S. lycopersicum var. cerasiforme				9.157851119193008	7.201674879037889	sp_x_sl	sp_x_sl
TS-234	Zhu 2018	S. lycopersicum				5.907915507640428	4.819303152587788	sll_vint	sll_old_cultivars
TS-236	Zhu 2018					5.227217878778574	4.070839866920059
TS-239	Zhu 2018	S. lycopersicum	USA			5.570111463203908	4.458008775348503	sll_modern	sll_modern
TS-240	Zhu 2018	S. lycopersicum var. cerasiforme	CUB			9.09157745741699	6.568071314795336	slc_ma	slc_mx_sinaloa
TS-242	Zhu 2018	S. lycopersicum	PER	-13.158333	-74.223889	6.387824961920177	4.856012436425382	slc_pe	slc_pe_s
TS-243	Zhu 2018	S. lycopersicum	MEX			7.4687707886451005	6.084005472355748	slc_world	slc_world
TS-244	Zhu 2018	S. pimpinellifolium	PER	-7.333333	-79.583333	7.102535242059419	4.188431322882184	sp_x_sp	sp_pe_desert_x_sp_pe_n_inter_andean
TS-245	Zhu 2018	S. lycopersicum	CZE			8.099198692335586	6.5620622801359	sll_modern	sll_modern
TS-246	Zhu 2018	S. lycopersicum				7.53646925356095	6.121135131373691	sll_vint	sll_vint
TS-247	Zhu 2018	S. lycopersicum var. cerasiforme	PER			9.81952254633205	7.878836966465241	slc_pe	slc_pe_s
TS-248	Zhu 2018	S. lycopersicum				7.993915520626678	6.1424653111724234	sp_x_sl	sp_x_sl
TS-249	Zhu 2018	S. lycopersicum	MEX	20.966667	-88.383333	7.076303109801663	5.348256576838334	sll_mx	sll_mx
TS-250	Zhu 2018	S. lycopersicum	RUS			9.018047164806578	7.23657248912885	slc_world	slc_world
TS-251	Zhu 2018	S. lycopersicum	ESP			7.530155870143711	6.202733228939584	sll_vint	sll_vint_small
TS-252	Zhu 2018	S. lycopersicum	ITA			7.84279192888088	6.1996133957122606	sll_vint	sll_vint_small
TS-253	Zhu 2018	S. lycopersicum	USA			5.709189746711571	4.195372998201568
TS-254	Zhu 2018	S. lycopersicum				6.013730925148085	4.705283117013823	sp_x_sl	sp_x_sl_cherry_cultivars
TS-255	Zhu 2018	S. lycopersicum	RUS			9.4116060374393	7.33423395436574	sll_vint	sll_vint
TS-256	Zhu 2018	S. lycopersicum	PER	-6.222778	-76.819167	9.14216804977311	6.459590773185995	slc_pe	slc_pe_n
TS-258	Zhu 2018	S. lycopersicum var. cerasiforme				7.349105604303424	4.826710637068125
TS-259	Zhu 2018	S. lycopersicum	ITA			6.0910653082283455	4.632587530190425	sll_vint	sll_vint
TS-261	Zhu 2018	S. lycopersicum var. cerasiforme	BRA	-19.45	-44.233333	7.856481830159101	5.37639328781248	sll_vint	sll_vint
TS-262	Zhu 2018	S. pimpinellifolium var. cerasiforme	ECU	-3.99	-79.36	7.193504099082918	5.249289772495831	sp_x_sl	sp_x_sl
TS-273	Zhu 2018	S. lycopersicum var. cerasiforme	PER	-13.641667	-72.908333	7.1591606792768205	5.396480765879638	slc_pe	slc_pe_s
TS-280	Zhu 2018	S. lycopersicum var. cerasiforme				8.080026445789407	6.296511536082297	slc_world	slc_world
TS-282	Zhu 2018	S. lycopersicum	UKR			7.407728111160063	5.501250891298268	sll_vint	sll_vint
TS-283	Zhu 2018	S. lycopersicum var. cerasiforme				5.555096619488079	4.226467503100972	sll_vint	sll_vint_small
TS-284	Zhu 2018	S. lycopersicum	BRA			7.8467449701699845	6.1984244996319475	slc_world	slc_world
TS-285	Zhu 2018	S. lycopersicum	USA			9.122907809313554	7.211978649752983
TS-287	Zhu 2018	S. lycopersicum				9.076848968031468	6.865499089401587
TS-293	Zhu 2018	S. lycopersicum				7.46182786479538	6.094859685208851
TS-294	Zhu 2018					10.69433552763754	8.403280267203076
TS-296	Zhu 2018	S. lycopersicum				8.373542186363427	5.474300834928274	sp_x_sl	sp_x_sl_cherry_cultivars
TS-299	Zhu 2018	S. lycopersicum var. cerasiforme	ECU	-3.454444	-78.555278	7.034339802007343	5.459551000402311
TS-3	Zhu 2018	S. lycopersicum	ISR			5.404971653933363	3.7201913449288013	sll_modern	sll_modern
TS-302	Zhu 2018	S. lycopersicum var. cerasiforme	BRA			8.809794502730641	6.226371626961274	slc_world	slc_world
TS-304	Zhu 2018	S. lycopersicum var. cerasiforme	PER	-6.501389	-76.365556	6.866016042301117	5.227904642027228	slc_pe	slc_pe_n
TS-305	Zhu 2018	S. lycopersicum				6.814291169718846	4.517147571862866	sll_modern	sll_modern
TS-306	Zhu 2018	S. lycopersicum				6.4674963560964835	4.342525319093013	sll_modern	sll_modern
TS-307	Zhu 2018	S. lycopersicum				5.6874580027525	4.019417743136552
TS-308	Zhu 2018	S. lycopersicum				7.684131078341352	5.363988419450471	sll_modern	sll_modern
TS-309	Zhu 2018	S. lycopersicum				6.709021290960355	4.551793789028785	sll_modern	sll_modern
TS-310	Zhu 2018	S. lycopersicum				6.775995866421479	4.731657016888154	sll_modern	sll_modern
TS-311	Zhu 2018	S. lycopersicum				5.949945772187023	4.115845556889404	sll_modern	sll_modern
TS-312	Zhu 2018	S. lycopersicum				6.186579310232177	4.179771079419765	sll_modern	sll_modern
TS-313	Zhu 2018	S. lycopersicum				6.769470289075653	4.768130810268981
TS-314	Zhu 2018	S. lycopersicum				10.09800086229869	6.696716303747332
TS-315	Zhu 2018	S. lycopersicum				11.020202984375226	7.80139100668877	sll_modern	sll_modern
TS-316	Zhu 2018	S. lycopersicum				12.737109975049036	9.206975676238056	sll_modern	sll_modern
TS-317	Zhu 2018	S. lycopersicum				11.956350607576075	8.56777444699617	sll_modern	sll_modern
TS-318	Zhu 2018	S. lycopersicum				8.796870109010998	6.3171110329900015	sll_modern	sll_modern
TS-319	Zhu 2018	S. lycopersicum				7.92152340079452	5.606294728559365	sll_modern	sll_modern
TS-320	Zhu 2018	S. lycopersicum				6.582060685723045	4.762521477836722	sll_modern	sll_modern
TS-321	Zhu 2018	S. lycopersicum				9.99449593260445	7.38304544849908	sll_modern	sll_modern
TS-4	Zhu 2018	S. lycopersicum				5.054768793376054	3.4112555543993337	sll_modern	sll_modern
TS-400	Zhu 2018	S. lycopersicum	CHN			17.25166400564214	12.59731380065512	sll_modern	sll_modern
TS-409	Zhu 2018	S. lycopersicum	GTM			9.577765968836225	6.655489406492933	sp_x_sl	sp_x_sl
TS-41	Zhu 2018	S. lycopersicum	SLV			7.610874036243364	5.806495998039196	slc_ma	slc_ca
TS-410	Zhu 2018	S. pimpinellifolium	CAN			6.933591637519138	4.937567351710215	sp_x_sl	sp_x_sl
TS-411	Zhu 2018	S. pimpinellifolium	PER	-11.119331	-77.35135	8.156003915365575	5.695600039673361	sp_x_sp	sp_pe_desert_x_sp_pe_n_inter_andean
TS-413	Zhu 2018	S. pimpinellifolium	ECU	-2.330931	-79.404627	8.746940027540484	6.025026964389549	sp_ec	sp_ec_s_dry_forest
TS-414	Zhu 2018	S. pimpinellifolium	PER	-11.970833	-76.791667	6.218774741579044	4.339178908918744	sp_pe	sp_pe_desert
TS-415	Zhu 2018	S. pimpinellifolium	PER	-8.925	-78.566667	9.65306465195633	6.675512027434574	sp_pe	sp_pe_desert
TS-416	Zhu 2018	S. pimpinellifolium				9.588472930507072	6.7678303323385975	sp_x_sp	sp_pe_x_sp_ec
TS-417	Zhu 2018	S. pimpinellifolium	PER	-15.456389	-74.445833	7.521678563850902	5.217307616200031	sp_pe	sp_pe_desert
TS-418	Zhu 2018	S. pimpinellifolium	PER	-7.2	-78.983333	7.198207587613287	4.920813355074834	sp_x_sl	sp_x_sl
TS-419	Zhu 2018	S. pimpinellifolium	PER	-6.063215	-79.097553	7.637652882939037	5.0889777757293535	sp_x_sp	sp_pe_desert_x_sp_pe_n_inter_andean
TS-42	Zhu 2018	S. lycopersicum	RUS			9.987221371238684	7.67731683106955
TS-420	Zhu 2018	S. pimpinellifolium	PER	-5.5875	-78.550556	7.091805648380123	4.833636776683007	sp_montane	sp_pe_n_inter-andean
TS-421	Zhu 2018	S. pimpinellifolium	PER	-5.925	-78.05	7.330935489289895	4.723529268419381	sp_x_sp	sp_pe_desert_x_sp_pe_n_inter_andean
TS-422	Zhu 2018	S. pimpinellifolium				6.879513258416478	4.688204997047022	sp_pe	sp_pe_desert
TS-423	Zhu 2018	S. pimpinellifolium var. cerasiforme	PER	-5.65	-78.5	6.89504429594584	4.853505648206197	sp_x_sl	sp_x_sl
TS-424	Zhu 2018	S. pimpinellifolium	PER	-8.105652	-79.074578	5.7072487344231355	4.012891689125612	sp_pe	sp_pe_desert
TS-425	Zhu 2018	S. pimpinellifolium	PER	-7.390433	-79.562218	7.219860266503874	5.093622275354579	sp_pe	sp_pe_desert
TS-427	Zhu 2018	S. pimpinellifolium var. cerasiforme	PER	-10.075003	-78.146419	5.970894706794043	4.442919952695958	sp_x_sl	sp_x_sl
TS-428	Zhu 2018					2.665955239512699	1.9376988128813821
TS-429	Zhu 2018	S. pimpinellifolium	PER	-6.727441	-79.779368	8.743559001000042	6.035969306615822	sp_x_sp	sp_pe_desert_x_sp_pe_n_inter_andean
TS-43	Zhu 2018	S. lycopersicum				6.882706017572332	5.544459634300506	sll_vint	sll_old_cultivars
TS-430	Zhu 2018	S. pimpinellifolium var. cerasiforme	PER	-12.95607	-72.67014	8.820847447876137	6.193938747380286	sp_x_sl	sp_x_sl
TS-431	Zhu 2018	S. pimpinellifolium var. cerasiforme	PER	-12.95607	-72.67014	8.14132170850123	5.981956559059747	sp_x_sl	sp_x_sl
TS-433	Zhu 2018	S. pimpinellifolium	CAN			5.850860498034049	4.1922087929472855	sp_x_sl	sp_x_sl
TS-434	Zhu 2018	S. pimpinellifolium	PER	-7.716667	-79.116667	7.52934658862593	5.119514144119043	sp_pe	sp_pe_desert
TS-435	Zhu 2018	S. pimpinellifolium	PER	-9.27	-78.47	7.171941783374126	4.844384824841922	sp_pe	sp_pe_desert
TS-436	Zhu 2018	S. lycopersicum var. cerasiforme				6.872005427623346	5.1982104335468176	sp_x_sl	sp_x_sl
TS-437	Zhu 2018	S. pimpinellifolium	PER	-7.333333	-79.583333	5.762463727238533	3.888623466078088	sp_pe	sp_pe_desert
TS-438	Zhu 2018	S. pimpinellifolium				8.293793246568551	5.709375583487458
TS-439	Zhu 2018	S. pimpinellifolium	PER	-3.8	-80.7	8.167887364488724	5.440818121521497	sp_pe	sp_pe_desert
TS-44	Zhu 2018	S. lycopersicum	ITA			9.893561863610461	7.560805203053504	sll_vint	sll_vint
TS-45	Zhu 2018	S. lycopersicum	USA			6.185950600449356	4.7533304530748035	sll_vint	sll_vint
TS-450	Zhu 2018	S. lycopersicum				24.652597615989723	18.57154214223165	sp_x_sl	sp_x_sl_cherry_cultivars
TS-46	Zhu 2018	S. lycopersicum				6.540050046233129	5.122253863116115	sll_vint	sll_vint
TS-47	Zhu 2018	S. lycopersicum	RUS			7.2220440342388015	5.700598798599703	sll_vint	sll_vint
TS-48	Zhu 2018	S. lycopersicum	MEX			7.360222896683337	5.549919559695157	sll_vint	sll_vint
TS-5	Zhu 2018	S. lycopersicum	EGY			5.427562913267934	3.7858954839051386	sll_vint	sll_vint
TS-50	Zhu 2018	S. pimpinellifolium	ECU	-2.733333	-79.916667	7.169173245945513	4.95633559070813
TS-501	Zhu 2018	S. lycopersicum				7.033654356296844	5.436686385765666	sll_vint	sll_vint
TS-502	Zhu 2018	S. lycopersicum				6.8176629530454465	5.116014981305916	sll_vint	sll_vint
TS-503	Zhu 2018	S. lycopersicum				6.371135617942704	4.73566575004221	sll_vint	sll_vint
TS-504	Zhu 2018	S. lycopersicum				10.669023774372816	7.925156410660224	sll_vint	sll_vint
TS-505	Zhu 2018	S. lycopersicum				7.522755609759578	5.750115193536521	sll_vint	sll_vint_small
TS-506	Zhu 2018	S. lycopersicum				6.951275340704281	5.148933672091689	sll_vint	sll_vint
TS-507	Zhu 2018	S. lycopersicum				6.303779286120845	4.784707237009484	sll_vint	sll_vint
TS-508	Zhu 2018	S. lycopersicum				6.900391977568707	5.081956396380206	sll_vint	sll_vint
TS-509	Zhu 2018	S. lycopersicum				6.546564253901983	4.700388163736633	sp_x_sl	sp_x_sl_cherry_cultivars
TS-51	Zhu 2018	S. lycopersicum				5.805564133078239	4.499632231140592	sll_vint	sll_vint
TS-510	Zhu 2018	S. lycopersicum				7.0746707515921194	5.663358771800287
TS-511	Zhu 2018	S. lycopersicum				6.737498876274775	5.1272049299727005	sll_vint	sll_vint
TS-512	Zhu 2018	S. lycopersicum				6.5699196457504625	5.19463948471208	sll_vint	sll_vint
TS-513	Zhu 2018					6.389000807855356	4.59307704522371
TS-514	Zhu 2018	S. lycopersicum				7.008334792369463	5.4279035716392965	sll_vint	sll_old_cultivars
TS-515	Zhu 2018	S. lycopersicum				6.973843338014581	5.402137795493346	sll_vint	sll_vint
TS-516	Zhu 2018	S. lycopersicum				5.975110257656496	4.638052689955862
TS-517	Zhu 2018	S. lycopersicum				7.652798487524472	5.9046039770843795	sll_vint	sll_vint
TS-518	Zhu 2018	S. lycopersicum				6.724790448911102	5.3697000904767895	sll_vint	sll_vint
TS-519	Zhu 2018	S. lycopersicum				8.76522239399333	6.867690784090124	sll_vint	sll_vint
TS-520	Zhu 2018	S. lycopersicum				7.127147779998113	5.23394381776805	sp_x_sl	sp_x_sl_cherry_cultivars
TS-521	Zhu 2018	S. lycopersicum				7.70499604321312	6.273298819175406	sll_vint	sll_vint
TS-522	Zhu 2018	S. lycopersicum				6.495406398113261	5.017646668989495	sll_vint	sll_vint
TS-523	Zhu 2018					7.097409536862298	4.911096961015438
TS-524	Zhu 2018	S. lycopersicum				7.487121002562244	5.5167131804279315	sll_vint	sll_vint
TS-525	Zhu 2018	S. lycopersicum				8.008591927000545	6.012327382805802	sll_vint	sll_vint
TS-526	Zhu 2018	S. lycopersicum				6.973901906483205	5.301999159170408	sll_vint	sll_vint_small
TS-527	Zhu 2018	S. lycopersicum				6.863072837139749	5.467176659488793
TS-528	Zhu 2018	S. lycopersicum				8.11788913396419	5.91898436547758	sp_x_sl	sp_x_sl_cherry_cultivars
TS-529	Zhu 2018	S. lycopersicum				6.423268069866781	5.003085800871759	sll_vint	sll_vint
TS-53	Zhu 2018	S. lycopersicum var. cerasiforme	ECU	-3.935278	-79.646111	8.533489603326233	6.126490544428017	slc_ec	slc_ec_guayaquil
TS-530	Zhu 2018	S. lycopersicum				7.352617022393853	5.818297382809623	sll_vint	sll_vint
TS-531	Zhu 2018	S. lycopersicum				7.9903921028434555	6.227483592103769	sll_vint	sll_vint
TS-532	Zhu 2018	S. lycopersicum				11.688230317804528	8.886508055698556
TS-533	Zhu 2018	S. lycopersicum				6.576955562746596	5.012401104880084	sll_vint	sll_vint
TS-534	Zhu 2018	S. lycopersicum				6.779244650980073	5.306065095971799	sll_vint	sll_vint
TS-535	Zhu 2018	S. lycopersicum				8.642871472659154	6.7388846529376965	sll_vint	sll_old_cultivars
TS-536	Zhu 2018	S. lycopersicum				7.135739469305062	5.4684582969647755	slc_ma	slc_mx
TS-537	Zhu 2018	S. lycopersicum				8.405566828472493	6.437083405633399	sp_x_sl	sp_x_sl
TS-538	Zhu 2018	S. lycopersicum				6.116596640536103	4.543035686090863	sll_vint	sll_vint
TS-539	Zhu 2018	S. lycopersicum				6.55922087300735	5.190318762101263	sll_vint	sll_old_cultivars
TS-54	Zhu 2018					5.06333379838213	3.2519053055348426
TS-540	Zhu 2018	S. lycopersicum				8.396022395505879	6.040255886969733	sll_vint	sll_vint
TS-541	Zhu 2018	S. lycopersicum				7.905504176402344	6.032681206769821	slc_world	slc_world
TS-542	Zhu 2018	S. lycopersicum				5.865560848842831	4.674613154600222	sll_vint	sll_old_cultivars
TS-543	Zhu 2018	S. lycopersicum				6.127879232198519	4.713925960282732	sll_vint	sll_vint
TS-544	Zhu 2018	S. lycopersicum				5.745984927391629	4.436128947001667	sll_vint	sll_vint
TS-545	Zhu 2018	S. lycopersicum				6.095784152276138	4.546950320695496	sp_x_sl	sp_x_sl_cherry_cultivars
TS-546	Zhu 2018	S. lycopersicum				6.36511810682296	5.112180675635176	sll_vint	sll_old_cultivars
TS-547	Zhu 2018	S. lycopersicum				5.849708659151989	4.619640872504027	sll_vint	sll_vint
TS-548	Zhu 2018	S. lycopersicum				5.862186631073763	4.551485361142186
TS-549	Zhu 2018	S. lycopersicum				6.356030547782794	4.9914217851084715	sll_vint	sll_vint
TS-55	Zhu 2018	S. lycopersicum				8.501969744460203	6.665219741409483	sll_vint	sll_vint
TS-550	Zhu 2018	S. lycopersicum				5.326117469506369	4.181358542932025
TS-551	Zhu 2018	S. lycopersicum				6.747708558663827	5.271955394143884	sll_vint	sll_vint
TS-552	Zhu 2018	S. lycopersicum				8.583239115617632	6.572414158245582	sll_vint	sll_vint_small
TS-553	Zhu 2018	S. lycopersicum				6.071379638404733	4.681281372383728	sll_vint	sll_vint
TS-554	Zhu 2018	S. lycopersicum				7.232751279608454	5.699414922199186	sll_vint	sll_vint
TS-555	Zhu 2018	S. lycopersicum				7.513978280476814	5.869568336022396	sll_vint	sll_vint
TS-556	Zhu 2018	S. lycopersicum				10.027991182431492	8.632884801813118	sll_vint	sll_old_cultivars
TS-557	Zhu 2018	S. lycopersicum				6.884921695033461	5.447807778999058	sll_vint	sll_vint
TS-558	Zhu 2018	S. lycopersicum				6.295915671464988	4.812161740528884	sll_vint	sll_vint
TS-559	Zhu 2018	S. lycopersicum				6.4046071111894465	5.090295143919977	sll_vint	sll_vint
TS-56	Zhu 2018	S. lycopersicum var. cerasiforme	PER	-13.55	-72.616667	8.262271659951228	6.069216806875026	slc_pe	slc_pe_s
TS-560	Zhu 2018	S. lycopersicum				8.0427882042478	6.434752069791419	sll_vint	sll_vint_small
TS-561	Zhu 2018	S. lycopersicum				6.039903618671958	4.85185910889006	sll_vint	sll_old_cultivars
TS-562	Zhu 2018	S. lycopersicum				6.66736627814869	5.133454207682885	sll_vint	sll_vint
TS-563	Zhu 2018	S. lycopersicum				7.423342887120693	5.517007911540586	sll_vint	sll_old_cultivars
TS-564	Zhu 2018	S. lycopersicum				6.441014498602619	4.917136176371858	sll_vint	sll_vint_small
TS-565	Zhu 2018	S. lycopersicum				6.172488816014758	4.764990439548274	sll_vint	sll_vint
TS-566	Zhu 2018	S. lycopersicum				6.809517438897312	5.387677042384421	sll_vint	sll_old_cultivars
TS-567	Zhu 2018	S. lycopersicum				7.419675205938146	5.6291875009415895	sll_vint	sll_vint
TS-568	Zhu 2018	S. lycopersicum				7.051828906979561	5.562176099586194	sll_vint	sll_vint
TS-569	Zhu 2018	S. lycopersicum				7.392250521463646	5.7284779890101545	sll_vint	sll_vint
TS-57	Zhu 2018	S. lycopersicum var. cerasiforme	PER	-12.616667	-73.791667	8.741417526112077	6.696516122290763	sp_x_sl	sp_x_sl
TS-570	Zhu 2018	S. lycopersicum				7.836803476442117	5.96377631139828	sll_vint	sll_old_cultivars
TS-571	Zhu 2018	S. lycopersicum				14.964129833338081	11.67783246259716	sll_vint	sll_vint
TS-572	Zhu 2018	S. lycopersicum				6.819501282978655	5.229033538365656	sll_vint	sll_vint
TS-573	Zhu 2018	S. lycopersicum				7.092042165008701	5.316514050190457	sll_vint	sll_vint
TS-574	Zhu 2018	S. lycopersicum				6.731143948873191	5.010229104256044
TS-575	Zhu 2018	S. lycopersicum				6.737298232210241	5.171407646249997	sll_vint	sll_vint
TS-576	Zhu 2018	S. lycopersicum				7.620718369519365	5.768388350001514	sll_vint	sll_vint
TS-577	Zhu 2018	S. lycopersicum				8.737230515094046	6.4479612178823285	sll_modern	sll_modern
TS-578	Zhu 2018	S. lycopersicum				6.405782637643988	4.648014425977003	sll_vint	sll_vint
TS-579	Zhu 2018	S. lycopersicum				6.511760143014767	4.723912323149432	sll_vint	sll_vint
TS-58	Zhu 2018	S. lycopersicum	RUS			10.073974612225678	7.874144192037573	sll_vint	sll_vint
TS-580	Zhu 2018	S. lycopersicum				17.962027774693404	12.997070081399437	sll_vint	sll_vint
TS-581	Zhu 2018	S. lycopersicum				7.898636329224813	6.166557001103638	sll_vint	sll_vint
TS-582	Zhu 2018	S. lycopersicum				8.176951450647397	5.964493463645295	sp_x_sl	sp_x_sl_cherry_cultivars
TS-583	Zhu 2018	S. lycopersicum				6.559865892915741	4.986323946290587	sll_vint	sll_vint
TS-584	Zhu 2018	S. lycopersicum				7.684739630173787	5.823404296155572	sll_vint	sll_vint
TS-585	Zhu 2018	S. lycopersicum				8.083752275004057	6.036129462260042	sp_x_sl	sp_x_sl_cherry_cultivars
TS-586	Zhu 2018	S. lycopersicum				6.022443325741668	4.565037936862634	sp_x_sl	sp_x_sl_cherry_cultivars
TS-587	Zhu 2018	S. lycopersicum				6.572928771268914	5.039069513508545	sll_vint	sll_vint
TS-588	Zhu 2018	S. lycopersicum				7.9875195808565325	6.16880955557594	sll_vint	sll_vint
TS-589	Zhu 2018	S. lycopersicum				6.611321756410548	4.996611414547645	sll_vint	sll_old_cultivars
TS-59	Zhu 2018	S. lycopersicum	BGR			8.234412204498796	6.1515226856818375	sll_modern	sll_modern
TS-590	Zhu 2018	S. lycopersicum				6.954864082054753	5.117045669295983	sp_x_sl	sp_x_sl_cherry_cultivars
TS-591	Zhu 2018	S. lycopersicum				6.975685049330871	5.458043447943268	sll_vint	sll_old_cultivars
TS-592	Zhu 2018	S. lycopersicum				6.5869870618379425	4.710351006438707	sll_vint	sll_vint
TS-593	Zhu 2018	S. lycopersicum				7.704979460890045	5.748295569833673	sll_vint	sll_vint
TS-594	Zhu 2018	S. lycopersicum				9.12438289359424	6.5004569014017815	slc_ma	slc_mx
TS-595	Zhu 2018	S. lycopersicum				10.568502333792647	8.367328815721194	sll_vint	sll_vint
TS-596	Zhu 2018	S. lycopersicum				6.813818047007111	5.0722810389699	sll_vint	sll_vint
TS-597	Zhu 2018	S. lycopersicum				9.663933566030506	7.190701456457154	sll_vint	sll_vint
TS-598	Zhu 2018	S. lycopersicum				6.914264146385118	5.272338565164887	sp_x_sl	sp_x_sl_cherry_cultivars
TS-599	Zhu 2018	S. lycopersicum				6.087357855540039	4.8838789166181
TS-6	Zhu 2018	S. lycopersicum	ITA			4.330685587700475	3.104111176154387	sll_vint	sll_vint_small
TS-60	Zhu 2018	S. lycopersicum	USA			6.769567576041852	5.153493932340004	sll_vint	sll_vint
TS-600	Zhu 2018	S. lycopersicum				5.841811662603147	4.373821029064952	sll_vint	sll_vint
TS-601	Zhu 2018	S. lycopersicum				6.581522052867367	4.4797424706953155	sp_x_sl	sp_x_sl
TS-602	Zhu 2018	S. lycopersicum				6.709750368780655	4.8979166454132175	sll_modern	sll_modern
TS-603	Zhu 2018	S. lycopersicum				6.111564725909068	4.707940050909853	sll_vint	sll_vint
TS-604	Zhu 2018	S. lycopersicum				9.28246441966809	7.142100696864843	sll_vint	sll_vint
TS-605	Zhu 2018	S. lycopersicum				8.173895062441169	6.319020217339279	sll_vint	sll_old_cultivars
TS-606	Zhu 2018	S. lycopersicum				6.676845272535023	5.019053582491479	sll_vint	sll_vint
TS-607	Zhu 2018	S. lycopersicum				6.650357449698671	5.024223448858337	sll_vint	sll_vint
TS-608	Zhu 2018	S. lycopersicum				7.7564090911906405	5.539113226766426	sll_vint	sll_vint
TS-609	Zhu 2018	S. lycopersicum				6.1612939537357505	4.615218641948813	sll_vint	sll_vint
TS-610	Zhu 2018	S. lycopersicum				12.913447358350249	9.88240741052057	sll_vint	sll_vint_small
TS-611	Zhu 2018	S. lycopersicum				6.6561252291926944	5.060136163951729	sll_vint	sll_vint
TS-612	Zhu 2018	S. lycopersicum				5.808188804541443	4.367796752623201	sll_vint	sll_vint
TS-613	Zhu 2018	S. lycopersicum				6.484748435826946	4.734885630717137	sll_vint	sll_old_cultivars
TS-614	Zhu 2018	S. lycopersicum				5.885369666951389	3.9650284735905283	sp_x_sl	sp_x_sl
TS-615	Zhu 2018	S. lycopersicum				7.580660657667789	5.51906524161791	sll_vint	sll_vint_small
TS-616	Zhu 2018	S. lycopersicum				7.281656851844456	5.747414187925333	sll_vint	sll_vint
TS-617	Zhu 2018	S. lycopersicum				6.661685741149581	5.020791357810516	sll_modern	sll_modern
TS-618	Zhu 2018	S. lycopersicum				7.339496564684115	5.348463645019552	sll_vint	sll_vint_small
TS-619	Zhu 2018	S. lycopersicum				6.425898787181593	4.687869699560778	sll_vint	sll_vint
TS-620	Zhu 2018	S. lycopersicum				8.332196044877486	6.1616882439609055	sp_x_sl	sp_x_sl_cherry_cultivars
TS-621	Zhu 2018	S. lycopersicum				7.581014987254646	5.837662076825067	sll_vint	sll_vint
TS-622	Zhu 2018	S. lycopersicum				7.732103110259926	5.788794158577152	sll_modern	sll_modern
TS-623	Zhu 2018	S. lycopersicum				6.570513956413944	4.6309683077468256	sp_x_sl	sp_x_sl_cherry_cultivars
TS-624	Zhu 2018	S. lycopersicum				7.109329535848445	5.264620252859392	sll_vint	sll_vint
TS-625	Zhu 2018	S. lycopersicum				13.990531471799393	10.938406421602755	sll_vint	sll_vint
TS-626	Zhu 2018	S. lycopersicum				6.36936455018526	4.629311946317929	sp_x_sl	sp_x_sl_cherry_cultivars
TS-627	Zhu 2018	S. lycopersicum				6.7251136163564516	5.042658743025433	sll_vint	sll_vint
TS-628	Zhu 2018	S. lycopersicum				8.423688285306811	6.163259712994466	sp_x_sl	sp_x_sl_cherry_cultivars
TS-629	Zhu 2018	S. lycopersicum				5.832566637945741	4.475621327639544	slc_world	slc_world
TS-63	Zhu 2018	S. lycopersicum				8.30476070891849	6.323868436988628	slc_world	slc_world
TS-630	Zhu 2018	S. lycopersicum				7.071706306079962	5.357014534093084	sll_modern	sll_modern
TS-631	Zhu 2018	S. lycopersicum				6.332989499324421	4.737107125281737	sll_modern	sll_modern
TS-632	Zhu 2018	S. lycopersicum				7.028866807298721	5.180641554259097	sll_modern	sll_modern
TS-633	Zhu 2018	S. lycopersicum				6.531191858956536	4.700798826705565	sll_modern	sll_modern
TS-634	Zhu 2018	S. lycopersicum				6.839643922572906	5.165350841567529	sll_modern	sll_modern
TS-635	Zhu 2018	S. lycopersicum				7.118515975424236	5.45964105049308	sll_modern	sll_modern
TS-636	Zhu 2018	S. lycopersicum				6.5762802471281905	4.9281142250322425	sll_modern	sll_modern
TS-637	Zhu 2018	S. lycopersicum				7.062954844505559	5.41399018343087	sll_modern	sll_modern
TS-638	Zhu 2018	S. lycopersicum				6.884948210648557	5.4552680672393725	sll_modern	sll_modern
TS-639	Zhu 2018	S. lycopersicum				6.83454599813421	5.2267550407875625
TS-64	Zhu 2018	S. lycopersicum	RUS			6.453487269379594	4.657468876582742
TS-640	Zhu 2018	S. lycopersicum				16.38020044529646	11.577791931110855	sll_modern	sll_modern
TS-641	Zhu 2018	S. lycopersicum				5.5509081235240405	4.720961841497034	sll_vint	sll_vint
TS-642	Zhu 2018	S. lycopersicum				6.437732811371999	5.218464449203436	sll_vint	sll_vint
TS-643	Zhu 2018					5.911036268639528	5.016177418425274
TS-644	Zhu 2018	S. lycopersicum				5.485126197401773	4.695321738810999	sll_vint	sll_vint
TS-645	Zhu 2018	S. lycopersicum				5.731802390802179	4.694363838733826	sll_vint	sll_vint
TS-646	Zhu 2018	S. lycopersicum				5.548615150917165	4.735045419597584	sll_vint	sll_vint
TS-647	Zhu 2018	S. lycopersicum				7.76080101070077	6.258171256300604	sp_x_sl	sp_x_sl_cherry_cultivars
TS-648	Zhu 2018	S. lycopersicum				7.95835710828377	6.617151706836878	sll_vint	sll_vint
TS-649	Zhu 2018	S. lycopersicum				5.595600902654462	4.676599217492493	sll_vint	sll_vint
TS-65	Zhu 2018	S. lycopersicum var. cerasiforme	MYS			6.205833768092171	4.376737672606012	slc_world	slc_world
TS-650	Zhu 2018	S. lycopersicum				5.842802062806742	4.745597610789857	sll_vint	sll_vint
TS-651	Zhu 2018	S. lycopersicum				5.107179571720946	4.140443828100692	sp_x_sl	sp_x_sl_cherry_cultivars
TS-652	Zhu 2018	S. lycopersicum				6.526649829551393	5.151253193539647	sp_x_sl	sp_x_sl_cherry_cultivars
TS-653	Zhu 2018	S. lycopersicum				4.2593106392715185	3.428678552437775	sll_modern	sll_modern
TS-654	Zhu 2018	S. lycopersicum				5.92897879586937	4.753491844470134	sp_x_sl	sp_x_sl_cherry_cultivars
TS-655	Zhu 2018	S. lycopersicum				5.943358012407588	4.9247772050329095	sll_vint	sll_vint
TS-656	Zhu 2018	S. lycopersicum				7.211696147081259	5.800679985914175	sll_modern	sll_modern
TS-657	Zhu 2018	S. lycopersicum				6.1215910788062855	4.980540015133389	sp_x_sl	sp_x_sl_cherry_cultivars
TS-658	Zhu 2018	S. lycopersicum				6.519747124480326	5.142490762278031	sp_x_sl	sp_x_sl_cherry_cultivars
TS-659	Zhu 2018	S. lycopersicum				6.691528059576208	5.43254257875338	slc_world	slc_world
TS-66	Zhu 2018	S. lycopersicum var. cerasiforme	PER	-11.116667	-75.35	8.895401576255876	6.478980101714534	slc_pe	slc_pe_s
TS-67	Zhu 2018	S. lycopersicum	SLV			8.569515235656594	6.752668388235372	sll_vint	sll_vint_small
TS-69	Zhu 2018	S. lycopersicum	MEX			6.984224403875421	5.196222715744837	slc_ma	slc_mx
TS-7	Zhu 2018	S. lycopersicum	USA			5.020732407243049	3.4399955777234394	sp_x_sl	sp_x_sl
TS-71	Zhu 2018	S. lycopersicum var. cerasiforme				8.952108031207427	6.814501432706452	sp_x_sl	sp_x_sl_cherry_cultivars
TS-72	Zhu 2018	S. lycopersicum	ITA			8.39003620499004	6.708488048382015	sll_vint	sll_vint_small
TS-73	Zhu 2018	S. lycopersicum	ITA			8.527865546670292	6.295076269312584	sll_vint	sll_vint_small
TS-74	Zhu 2018	S. lycopersicum	PER			6.072316308354498	4.63794302758764	slc_pe	slc_pe_s
TS-75	Zhu 2018	S. lycopersicum var. cerasiforme				8.932220553131833	6.954267752273634	slc_world	slc_world
TS-76	Zhu 2018	S. lycopersicum				8.265349165827681	6.444415617919394	sll_vint	sll_vint
TS-77	Zhu 2018	S. pimpinellifolium	ECU	0.866667	-79.85	7.590679317471224	5.1367762977130065	sp_pe	sp_pe_desert
TS-78	Zhu 2018	S. lycopersicum	RUS			9.017862910098813	6.802695075539363	sll_modern	sll_modern
TS-79	Zhu 2018					9.082742456767237	5.443805675707218
TS-8	Zhu 2018	S. lycopersicum	USA			5.122802112339021	3.627237502301746	sll_modern	sll_modern
TS-80	Zhu 2018					8.390278977049524	5.462182897239642
TS-81	Zhu 2018	S. lycopersicum	RUS			7.292213019931721	5.875756963528114	sll_vint	sll_vint
TS-83	Zhu 2018	S. lycopersicum var. cerasiforme	COG			10.872573374744515	8.407357829265951	slc_world	slc_world
TS-84	Zhu 2018	S. lycopersicum				10.207668294927856	7.86028301079929	slc_pe	slc_pe_n
TS-85	Zhu 2018	S. lycopersicum				9.755589214416956	7.4649793700553095	sll_modern	sll_modern
TS-86	Zhu 2018	S. lycopersicum	ITA			8.033896585239244	5.424745115758589	sll_vint	sll_vint
TS-88	Zhu 2018	S. lycopersicum	ITA			9.005187996254149	6.8736185454309	sll_vint	sll_vint_small
TS-89	Zhu 2018	S. lycopersicum				8.826230607184979	6.773962641797312
TS-9	Zhu 2018	S. lycopersicum	GBR			5.019405783059359	3.52516861507621	sll_vint	sll_old_cultivars
TS-90	Zhu 2018	S. lycopersicum	RUS			11.359344843763251	8.587550845487428
TS-93	Zhu 2018	S. lycopersicum				7.684827732710582	6.0769895062865436	sll_vint	sll_vint_small
TS-94	Zhu 2018					10.640151865607255	5.78945661190504
TS-95	Zhu 2018	S. lycopersicum				8.724360843296136	6.758391354819155	sll_vint	sll_old_cultivars
TS-99	Zhu 2018	S. lycopersicum var. cerasiforme				10.063419985313015	7.795174084699759	sll_vint	sll_vint_small
BGV004584	varitome	S. lycopersicum var. cerasiforme	COL			17.293362058885464	13.85260908841167	slc_co	slc_co
BGV005895	varitome	S. lycopersicum var. cerasiforme	ECU	-4.030278	-78.899167	11.545982960157648	8.693103487613843	slc_world	slc_world
BGV005912	varitome	S. lycopersicum var. cerasiforme	ECU	-3.827778	-78.759444	6.225454746920198	4.590337645707276	slc_ec	slc_ec_s_1000m
BGV006148	varitome	S. lycopersicum var. cerasiforme	ECU	-3.870824	-79.646773	16.386225239296845	12.107583193336598
BGV006175	varitome	S. lycopersicum	ECU	-3.475	-80.025	15.10564449536591	11.587220897385	slc_ec	slc_ec_guayaquil
BGV006208	varitome	S. pimpinellifolium	ECU	-3.85833333333333	-79.6583333333333	15.48879750405061	11.423579949422201	sp_ec	sp_ec_s_dry_forest
BGV006225	varitome	S. lycopersicum var. cerasiforme	ECU	-3.406667	-78.572778	13.522090175038368	10.059120666627074	slc_ec	slc_ec_c_800m
BGV006229	varitome	S. lycopersicum var. cerasiforme	ECU	-3.07583333333333	-78.4788888888889	14.463180941975962	11.328386488732871	slc_ec	slc_ec_c_800m
BGV006230	varitome	S. lycopersicum var. cerasiforme	ECU	-3.066667	-78.466667	18.48802359926292	13.970063581746029	slc_ec	slc_ec_c_800m
BGV006231	varitome	S. lycopersicum	ECU	-2.475	-78.175	11.943009871799665	9.420500654454171	slc_ec	slc_ec_c_800m
BGV006232	varitome	S. lycopersicum var. cerasiforme	ECU	-2.6	-78.166667	22.932027047542693	17.769298000834695	slc_ec	slc_ec_c_800m
BGV006234	varitome	S. lycopersicum var. cerasiforme	ECU	-4.016667	-78.883333	16.04711298937442	13.230024401177216	slc_ec	slc_ec_s_1000m
BGV006235	varitome	S. lycopersicum var. cerasiforme	ECU	-3.066667	-78.466667	23.68723840581855	19.049891046048145	slc_ec	slc_ec_c_800m
BGV006327	varitome	S. pimpinellifolium	PER	-5.102383	-80.76522	6.450458265775798	4.304000343720274	sp_pe	sp_pe_n_hills
BGV006336	varitome	S. pimpinellifolium	PER	-5.285242	-80.552738	8.036124313510067	5.394539184915666	sp_pe	sp_pe_n_hills
BGV006347	varitome	S. pimpinellifolium	PER	-5.15833333333333	-79.175	12.127659513861929	8.442825447767163	sp_pe	sp_pe_n_hills
BGV006353	varitome	S. pimpinellifolium	PER	-5.5891666667	-79.9702777778	2.5745041507454927	1.678593631608662	sp_pe	sp_pe_n_hills
BGV006363	varitome	S. pimpinellifolium	PER	-5.695608	-78.814414	12.215572248487087	7.2174730407189465	sp_pe	sp_pe_desert
BGV006370	varitome	S. pimpinellifolium	PER	-4.863181	-80.77343	21.101729807088528	15.776270617214985	sp_x_sp	sp_pe_x_sp_ec
BGV006454	varitome	S. pimpinellifolium	PER	-5.096508	-80.160496	14.19803701562232	9.460100274519107	sp_pe	sp_pe_n_hills
BGV006457	varitome	S. pimpinellifolium	PER	-5.218102	-80.120565	22.556276582889733	15.131253420575367	sp_pe	sp_pe_n_hills
BGV006478	varitome	S. pimpinellifolium	PER	-6.712779	-79.90977	29.546762360012323	20.17248656559314	sp_pe	sp_pe_desert
BGV006753	varitome	S. lycopersicum var. cerasiforme	ECU	-0.908694	-77.807794	16.940148060081675	13.180592337627733	slc_ec	slc_ec_n_600m
BGV006767	varitome	S. lycopersicum var. cerasiforme	ECU	-0.9572222222	-77.8158333333	19.30601884412076	15.098804564406596	slc_ec	slc_ec_n_600m
BGV006768	varitome	S. lycopersicum var. cerasiforme	ECU	-1.030556	-77.730833	14.536293430586204	11.536826132603304	slc_ec	slc_ec_n_600m
BGV006775	varitome	S. lycopersicum var. cerasiforme	ECU	-1.035278	-77.668611	7.371354287104877	5.7156508899242455	sp_ec	sp_ec_n_wet_forest
BGV006777	varitome	S. lycopersicum var. cerasiforme	ECU	-1.035278	-77.668611	7.8760917817933995	6.188570906529111	slc_ec	slc_ec_n_600m
BGV006779	varitome	S. lycopersicum var. cerasiforme	ECU	-1.031389	-77.731111	9.072830047278803	7.214925512328705	slc_ec	slc_ec_n_600m
BGV006792	varitome	S. lycopersicum var. cerasiforme	ECU	-0.992416	-77.815201	16.938033918679242	13.442270610853486	slc_ec	slc_ec_n_600m
BGV006806	varitome	S. lycopersicum var. cerasiforme	ECU	-1.165833	-77.856944	7.515401481101763	5.732747932090321	slc_ec	slc_ec_n_600m
BGV006825	varitome	S. lycopersicum var. cerasiforme	ECU	-1.263333	-77.89	17.311715946829953	13.266295729453867
BGV006828	varitome	S. lycopersicum var. cerasiforme	ECU	-1.316667	-77.883333	32.1836643088216	23.56371377651363	slc_ec	slc_ec_n_600m
BGV006852	varitome	S. lycopersicum var. cerasiforme	ECU	-1.7	-77.833333	24.302845818645004	19.491363380852896	slc_ec	slc_ec_n_600m
BGV006859	varitome	S. lycopersicum var. cerasiforme	ECU	-1.716667	-77.866667	15.528092136396461	12.699605114135142	slc_ec	slc_ec_c_800m
BGV006865	varitome	S. lycopersicum var. cerasiforme	ECU	-1.809167	-77.829722	9.420263106542091	7.455241256424166	slc_ec	slc_ec_c_800m
BGV006867	varitome	S. lycopersicum var. cerasiforme	ECU	-1.856072	-77.814534	11.21593451780678	8.954477582045493	slc_ec	slc_ec_c_800m
BGV006881	varitome	S. lycopersicum var. cerasiforme	ECU	-2.3	-78.116667	7.106068600802198	5.548696467685192	slc_ec	slc_ec_c_800m
BGV006896	varitome	S. lycopersicum var. cerasiforme	ECU	-2.458637	-78.177166	15.1526820489719	12.094715044822374	slc_ec	slc_ec_c_800m
BGV006899	varitome	S. lycopersicum var. cerasiforme	ECU	-2.568611	-78.170833	11.512380559080205	9.002741376462627	slc_ec	slc_ec_c_800m
BGV006901	varitome	S. lycopersicum var. cerasiforme	ECU	-2.568611	-78.170833	6.936908407557663	5.484709255999329	slc_ec	slc_ec_c_800m
BGV006904	varitome	S. lycopersicum var. cerasiforme	ECU	-2.622782	-78.20269	5.714697472799396	4.654219717592841	slc_ec	slc_ec_c_800m
BGV006906	varitome	S. lycopersicum var. cerasiforme	ECU	-2.616667	-78.183333	42.16825402730616	33.18244072736729	slc_ec	slc_ec_c_800m
BGV006907	varitome	S. lycopersicum var. cerasiforme	ECU	-2.616667	-78.183333	0.00594204084740665	0.004586913879046979	slc_ec	slc_ec_c_800m
BGV006910	varitome	S. lycopersicum var. cerasiforme	ECU	-2.734167	-78.319167	20.464131854372603	15.870921943540838	slc_ec	slc_ec_c_800m
BGV006927	varitome	S. lycopersicum var. cerasiforme	ECU	-4.1225	-78.63	18.5974755856506	13.835396601277811	slc_ec	slc_ec_s_1000m
BGV006931	varitome	S. lycopersicum var. cerasiforme	ECU	-4.1225	-78.63	24.62308634851269	19.815427557239293	slc_ec	slc_ec_s_1000m
BGV006934	varitome	S. lycopersicum var. cerasiforme	ECU	-3.823889	-78.768056	14.306478276448164	11.193733993516815	slc_ec	slc_ec_s_1000m
BGV007015	varitome	S. lycopersicum var. cerasiforme	ECU	-1.424722	-78.435556	14.091187409894719	10.888486549455534	slc_ec	slc_ec_c_800m
BGV007017	varitome	S. lycopersicum var. cerasiforme	ECU	-1.402778	-78.301111	10.29782970936413	7.590394027650408	slc_ec	slc_ec_c_800m
BGV007023	varitome	S. lycopersicum var. cerasiforme	ECU	-1.809722	-78.033056	18.017771985909018	13.959674210666503	slc_ec	slc_ec_c_800m
BGV007109	varitome	S. pimpinellifolium	ECU	0.99609	-79.550011	15.753752288920634	11.951113273287918	sp_ec	sp_ec_n_wet_forest
BGV007111	varitome	S. pimpinellifolium	ECU	0.98457	-79.562948	6.8265110000065645	5.066306738245512	sp_ec	sp_ec_n_wet_forest
BGV007149	varitome	S. pimpinellifolium	ECU	-0.184785	-79.51315	12.74178760353858	9.720310727175978	sp_ec	sp_ec_n_wet_forest
BGV007151	varitome	S. pimpinellifolium	ECU	-0.1258333333	-79.5852777778	14.445429791316283	11.186771153244074	sp_ec	sp_ec_s_dry_forest
BGV007152	varitome	S. pimpinellifolium	ECU	-0.078725	-79.708883	14.779890550099182	11.409093377165975	sp_ec	sp_ec_n_wet_forest
BGV007158	varitome	S. pimpinellifolium	ECU	-0.040534	-79.744089	17.127017318162384	12.383573889922381	sp_ec	sp_ec_n_wet_forest
BGV007161	varitome	S. pimpinellifolium	ECU	0.073686	-80.052288	19.012054220470034	14.6814865965227	sp_ec	sp_ec_n_wet_forest
BGV007169	varitome	S. pimpinellifolium	ECU	0.073686	-80.052288	20.621932614471483	16.058194372130533	sp_ec	sp_ec_n_wet_forest
BGV007181	varitome	S. pimpinellifolium	ECU	0.075231	-80.027397	20.181322198814556	15.897422256792243	sp_ec	sp_ec_n_wet_forest
BGV007194	varitome	S. pimpinellifolium	ECU	-0.13628	-80.22807	8.015580825392108	6.305885914616578	sp_ec	sp_ec_n_wet_forest
BGV007198	varitome	S. pimpinellifolium	ECU	-0.201573	-80.26394	12.082111074848354	8.999273010305156	sp_x_sp	sp_pe_x_sp_ec
BGV007339	varitome	S. pimpinellifolium	ECU	-3.33333	-79.85	7.616839910346423	5.3952992817501455	sp_ec	sp_ec_s_dry_forest
BGV007366	varitome	S. pimpinellifolium	ECU	-3.325187	-79.594928	9.287455706581252	6.962816166011177	sp_ec	sp_ec_s_dry_forest
BGV007854	varitome	S. lycopersicum	MEX	21.3066666666667	-89.2597222222222	4.942054687307922	3.8778210806521294	sll_mx	sll_mx
BGV007857	varitome	S. lycopersicum	MEX	21.076111	-89.630556	9.977292645235064	8.124598043357697	sll_mx	sll_mx
BGV007860	varitome	S. lycopersicum	MEX	21.247222	-89.043056	10.698933527494752	8.116653266562443	sll_mx	sll_mx
BGV007862	varitome	S. lycopersicum	MEX	21.418611	-88.613056	17.409765196388268	13.589315596473682	sll_mx	sll_mx
BGV007863	varitome	S. lycopersicum	MEX	21.418611	-88.613056	11.243317924104826	7.61830303710576	sll_mx	sll_mx
BGV007864	varitome	S. lycopersicum	MEX	21.418611	-88.613056	15.225472153503322	12.11526213284817	sll_mx	sll_mx
BGV007865	varitome	S. lycopersicum	MEX	21.418611	-88.613056	23.206710240222055	19.170380776692525	sll_mx	sll_mx
BGV007867	varitome	S. lycopersicum	MEX	20.883333	-89.75	21.3807229456578	17.080472171119485	sll_mx	sll_mx
BGV007870	varitome	S. lycopersicum	MEX	20.484722	-89.713056	18.61977203591924	15.228026194186903	sll_mx	sll_mx
BGV007871	varitome	S. lycopersicum	MEX	20.484722	-89.713056	9.484244795046672	7.780494404288305	sll_mx	sll_mx
BGV007872	varitome	S. lycopersicum	MEX	20.3027777777778	-89.4183333333333	5.679702125913497	4.631142111603934	sll_mx	sll_mx
BGV007875	varitome	S. lycopersicum	MEX	21.0083333333333	-89.0083333333334	8.579357682718904	6.966827178979072	sll_mx	sll_mx
BGV007876	varitome	S. lycopersicum	MEX	20.6905555555556	-88.2013888888889	14.435481159113023	11.76250083171992	sll_mx	sll_mx
BGV007878	varitome	S. lycopersicum	MEX	19.4583333333333	-89.7313888888889	18.147185099604982	15.163969986184366	sll_mx	sll_mx
BGV007894	varitome	S. lycopersicum var. cerasiforme	MEX	20.174375	-98.059379	30.4531727624154	24.582709230141845	slc_ma	slc_mx
BGV007895	varitome	S. lycopersicum	MEX	20.2722222222222	-97.9547222222222	20.84167247766806	16.956994502912618	sll_mx	sll_mx
BGV007899	varitome	S. lycopersicum	MEX	20.1747222222222	-98.0525	18.55479904627566	14.727287264222666	slc_ma	slc_mx
BGV007900	varitome	S. lycopersicum	MEX	20.1747222222222	-98.0525	18.754580927131357	15.04069895166505	slc_world	slc_world
BGV007901	varitome	S. lycopersicum var. cerasiforme	MEX	20.1747222222222	-98.0525	14.959112253168348	11.277320095139341	slc_ma	slc_mx
BGV007902	varitome	S. lycopersicum var. cerasiforme	MEX	20.1747222222222	-98.0525	19.196278163526582	14.611641069641472	slc_ma	slc_mx
BGV007908	varitome	S. lycopersicum var. cerasiforme	MEX	21.0525	-98.5077777777778	7.877734378718455	6.127786990470568	slc_ma	slc_mx
BGV007909	varitome	S. lycopersicum var. cerasiforme	MEX	21.1402777777778	-98.42	16.3273277605661	12.74870443987726	slc_ma	slc_mx
BGV007910	varitome	S. lycopersicum var. cerasiforme	MEX	21.9819444444444	-99.0097222222222	10.421794827072498	8.19815293853314	slc_ma	slc_mx
BGV007911	varitome	S. lycopersicum var. cerasiforme	MEX	21.2611111111111	-98.7916666666667	9.54328761190961	7.784656825520529	slc_ma	slc_mx
BGV007918	varitome	S. lycopersicum var. cerasiforme	MEX			5.130831573228234	4.077884858444256	slc_ma	slc_mx
BGV007920	varitome	S. lycopersicum var. cerasiforme	MEX	21.3861111111111	-98.9902777777778	17.366000620970684	13.77360804895841	slc_ma	slc_mx
BGV007921	varitome	S. lycopersicum var. cerasiforme	MEX	21.0541666666667	-104.484166666667	15.782484817228953	12.065423263100026	slc_ma	slc_mx
BGV007927	varitome	S. lycopersicum var. cerasiforme	MEX	24.7991666666667	-107.384444444444	12.492570564004973	9.54055031457578	slc_ma	slc_mx_sinaloa
BGV007931	varitome	S. lycopersicum var. cerasiforme	MEX	25.9183333333333	-109.171388888889	16.075051031952302	12.419317286666832	slc_ma	slc_mx_sinaloa
BGV007933	varitome	S. lycopersicum var. cerasiforme	MEX	22.3969444444444	-105.456944444444	14.420316343517815	10.044084289916192	slc_ma	slc_mx_sinaloa
BGV007934	varitome	S. lycopersicum var. cerasiforme	MEX	21.805	-105.346111111111	15.827881918263937	12.879520137473593	slc_ma	slc_mx_sinaloa
BGV007935	varitome	S. lycopersicum var. cerasiforme	MEX	21.804878	-105.346853	15.770641469315585	10.693377322136877	slc_ma	slc_mx_sinaloa
BGV007936	varitome	S. lycopersicum	MEX	21.0083333333333	-89.5083333333333	23.203202728740877	16.598322443203188	sll_mx	sll_mx
BGV007981	varitome	S. lycopersicum	PER	-9.1530555556	-74.7763888889	20.47815724354753	15.628803643676173	slc_pe	slc_pe_s
BGV007989	varitome	S. lycopersicum var. cerasiforme	PER	-13.633634	-72.893943	32.98773965317767	25.766361362917337	slc_pe	slc_pe_s
BGV007990	varitome	S. lycopersicum var. cerasiforme	PER	-13.919722	-72.175	19.067555547168975	15.073469555507213	slc_pe	slc_pe_s
BGV007992	varitome	S. pimpinellifolium	PER	-12.636141	-73.09117	29.616854334258303	24.368215237756093	sp_x_sl	sp_x_sl
BGV008036	varitome	S. lycopersicum var. cerasiforme	PER	-11.251991	-74.638403	18.698430589571885	14.763513333594107	slc_pe	slc_pe_s
BGV008037	varitome	S. lycopersicum var. cerasiforme	PER	-12.616667	-73.791667	12.05136407415144	9.458054034253715	slc_pe	slc_pe_s
BGV008041	varitome	S. lycopersicum var. cerasiforme	PER	-12.616667	-73.783333	15.062885156832783	12.196861921105603	slc_pe	slc_pe_s
BGV008042	varitome	S. lycopersicum	PER	-12.47	-73.83	11.095778059141395	8.276026091206791	sp_x_sl	sp_x_sl
BGV008051	varitome	S. lycopersicum var. cerasiforme	MEX	25.25	-98.316667	13.337735748421409	10.43701104582456	slc_ma	slc_mx
BGV008058	varitome	S. lycopersicum var. cerasiforme	MEX	18.516667	-88.533333	28.094666901645954	23.013709824090856
BGV008061	varitome	S. lycopersicum var. cerasiforme	MEX	19.04178	-96.242719	13.251495216353138	10.06568131911327	slc_world	slc_world
BGV008065	varitome	S. lycopersicum var. cerasiforme	PER	-6.65	-76.366667	5.086112930223219	4.081053023980537	slc_pe	slc_pe_n
BGV008067	varitome	S. lycopersicum var. cerasiforme	MEX	16.851934	-99.825853	3.8295224717908276	3.0775126865026854	slc_ma	slc_mx
BGV008070	varitome	S. lycopersicum var. cerasiforme	MEX	22.311358	-97.860844	3.0857632944459072	2.3684560993213575	slc_ma	slc_mx
BGV008077	varitome	S. lycopersicum var. cerasiforme	PER	-17.136111	-71.817778	3.963261392951457	3.067824760724049	slc_pe	slc_pe_s
BGV008095	varitome	S. lycopersicum var. cerasiforme	PER	-6.141667	-77.083333	3.343137415882617	2.577288646870974	slc_pe	slc_pe_n
BGV008096	varitome	S. lycopersicum var. cerasiforme	PER	-6.271667	-76.773333	4.493674428396391	3.5547552467580084	slc_pe	slc_pe_n
BGV008098	varitome	S. lycopersicum var. cerasiforme	PER	-6.389722	-76.634167	2.7015556622816836	2.21473846152639	slc_pe	slc_pe_n
BGV008100	varitome	S. lycopersicum var. cerasiforme	PER	-5.908333	-77.783333	3.9196556339152533	3.0643563971224235	slc_pe	slc_pe_n
BGV008106	varitome	S. lycopersicum var. cerasiforme	PER	-14.258333	-68.829722	4.377741262248298	3.599719906467877	slc_pe	slc_pe_s
BGV008108	varitome	S. lycopersicum var. cerasiforme	PER	-12.7675	-71.366389	3.327915418364759	2.7549182884625267
BGV008189	varitome	S. lycopersicum var. cerasiforme	PER	-9.31287	-76.009373	2.9505587903587895	2.310723150521566	slc_pe	slc_pe_s
BGV008218	varitome	S. lycopersicum var. cerasiforme	CRI	10.01666667	-84.21666667	2.995301308790902	2.3542342627795705	slc_ma	slc_ca
BGV008219	varitome	S. lycopersicum var. cerasiforme	CRI	11.06666667	-85.63333333	23.453800981475958	18.28849364805974	slc_ma	slc_mx
BGV008221	varitome	S. lycopersicum var. cerasiforme	SLV	13.81666667	-89.4	6.227645649296751	5.214139504336498	slc_ma	slc_mx
BGV008223	varitome	S. lycopersicum var. cerasiforme	HND	13.91666667	-87.2	12.77627458644244	10.477051593898299	slc_ma	slc_mx
BGV008224	varitome	S. lycopersicum var. cerasiforme	NIC	12.05	-85.45	23.919670304466187	19.98713094288284	sll_mx	sll_mx
BGV008225	varitome	S. lycopersicum var. cerasiforme	NIC	12.01666667	-84.65	26.682346579617853	20.526026802690176	sp_x_sl	sp_x_sl
BGV008345	varitome	S. lycopersicum var. cerasiforme	SLV			15.586187515534187	11.87984084236218	slc_ma	slc_ca
BGV008348	varitome	S. lycopersicum var. cerasiforme	CRI	9.930158	-84.091241	20.294608502374277	16.204783554723384	slc_ma	slc_ca
BGV008354	varitome	S. lycopersicum var. cerasiforme	CRI	9.930158	-84.091241	17.99195286160808	15.005143047884117	slc_ma	slc_ca
BGV012613	varitome	S. lycopersicum var. cerasiforme	PER	-13.162878	-74.216767	11.522019301453462	8.952233197332086	sp_x_sl	sp_x_sl
BGV012614	varitome	S. lycopersicum var. cerasiforme	MEX	20.456057	-97.316762	11.89269904097139	9.88348840520994	slc_ma	slc_mx
BGV012615	varitome	S. lycopersicum var. cerasiforme	COL	6.066667	-74.216667	12.846034038849968	10.26274237505687
BGV012625	varitome	S. lycopersicum var. cerasiforme	PER	-12.864522	-72.69649	16.972964913219034	13.224119270566968	sp_x_sl	sp_x_sl
BGV012626	varitome		COL			19.18863982617043	12.407296380359888	sp_x_sl	sp_x_sl
BGV012627	varitome	S. lycopersicum var. cerasiforme	COL			18.523176852649343	15.35124644406388	slc_ma	slc_ca
BGV012639	varitome	S. lycopersicum var. cerasiforme	ECU	-2.739345	-79.912405	30.095420933459987	23.593172190391705	slc_ec	slc_ec_guayaquil
BGV012640	varitome	S. lycopersicum var. cerasiforme	PER	-13.552561	-72.606934	13.09567122609371	10.545630653522196	slc_pe	slc_pe_s
BGV013134	varitome	S. lycopersicum var. cerasiforme	CRI	9.896162	-83.657641	6.132693736417097	4.944033857085931	slc_ma	slc_mx
BGV013161	varitome	S. lycopersicum var. cerasiforme	PER	-6.216667	-76.85	14.079669933510827	11.207877533021573	slc_pe	slc_pe_n
BGV013175	varitome	S. lycopersicum var. cerasiforme	COL	3.662531	-76.275641	13.324101708971838	10.611179053354663	slc_co	slc_co
BGV013945	varitome	S. lycopersicum var. cerasiforme	PER	-12.909167	-71.403611	27.06502324011429	21.97326711890071	slc_pe	slc_pe_s
BGV014508	varitome	S. lycopersicum var. cerasiforme	PER	-6.389795	-76.633181	6.194608317458884	4.780895808708324	slc_pe	slc_pe_n
BGV014514	varitome	S. lycopersicum var. cerasiforme	PER	-6.421114	-76.517737	12.305137788082673	9.757906030502864	slc_pe	slc_pe_n
BGV014515	varitome	S. lycopersicum var. cerasiforme	PER	-6.421114	-76.517737	16.942556484045948	14.007662244731312	slc_pe	slc_pe_n
BGV014516	varitome	S. lycopersicum var. cerasiforme	PER	-6.44658	-76.473817	8.292270876597481	6.685629416978773	slc_pe	slc_pe_n
BGV014518	varitome	S. lycopersicum var. cerasiforme	PER	-6.4494444444	-76.4716666667	13.824965261943651	11.4301665399025	slc_pe	slc_pe_n
BGV014519	varitome	S. lycopersicum var. cerasiforme	PER	-6.4494444444	-76.4716666667	14.030136772230085	11.567341302813649	slc_pe	slc_pe_n
BGV014522	varitome	S. lycopersicum var. cerasiforme	PER	-6.4377777778	-76.5805555556	12.80619275340648	10.015014452671526	slc_pe	slc_pe_n
BGV015380	varitome	S. pimpinellifolium	PER	-5.658074	-78.688234	17.012075803304068	12.648405627463342	sp_montane	sp_pe_n_inter-andean
BGV015382	varitome	S. pimpinellifolium	PER	-5.866381	-78.278494	7.303116717779927	5.500399821712935	sp_montane	sp_pe_n_inter-andean
BGV015726	varitome	S. lycopersicum var. cerasiforme	PER	-6.5261111111	-76.3011111111	6.451353781507597	5.3429498219632166	slc_pe	slc_pe_n
BGV015727	varitome	S. lycopersicum var. cerasiforme	PER	-6.3244444444	-76.6830555556	12.417433406462068	10.28877924330405	slc_pe	slc_pe_n
BGV015730	varitome	S. lycopersicum var. cerasiforme	PER	-6.127399	-76.843913	11.568966871420658	9.30183542789888	slc_pe	slc_pe_n
BGV015734	varitome	S. lycopersicum var. cerasiforme	PER	-6.44658	-76.473817	14.16327398483356	11.741751139296392	slc_pe	slc_pe_n
CATIE-11106-1	varitome		HND			15.97838232979781	12.944520602452103	slc_ma	slc_mx
LA0767	varitome	S. lycopersicum	GTM	14.833333	-91.516667	13.823445335360507	11.305870578267994	slc_ma	slc_ca
LA1712	varitome	S. lycopersicum var. cerasiforme	CRI	9.15	-83.566667	13.163367063600786	10.619654944987204	slc_ma	slc_ca
LA2309	varitome	S. lycopersicum	PER	-6.825	-76.375	15.8170939478044	12.234880320309959	slc_pe	slc_pe_n
LA2697	varitome	S. lycopersicum var. cerasiforme	COL			6.762226532033078	5.532674261899695	slc_ma	slc_mx_sinaloa
PAS014479	varitome		PER	-5.6933333333	-78.8016666667	12.694132700881282	8.93360460204346	sp_montane	sp_pe_n_inter-andean
PI129026	varitome			-2.160612	-79.907475	17.748750195894345	13.031550774368482	slc_ec	slc_ec_guayaquil
PI129033	varitome			-2.201539	-79.90761	9.965546836038637	7.510183504784471	slc_ec	slc_ec_guayaquil
PI129088	varitome		COL	4.5423562	-75.7156549	7.981317467434089	6.416269397923516	slc_co	slc_co
PI378994	varitome	S. lycopersicum var. cerasiforme	PER	-11.9828	-76.7675	7.143359593708958	5.228309200360114	sp_x_sl	sp_x_sl
PI406890	varitome	S. lycopersicum var. cerasiforme	HND	14.03333333	-86.53333333	5.989940345718919	4.774212283968454
PI487625	varitome	S. pimpinellifolium	CRI			10.914385565640847	8.668028458001151
Tegucigalpa	varitome					9.911849562834131	7.0657743416519025	sll_vint	sll_vint
Voyage	varitome					4.352049231179236	3.2994185440872923	slc_ma	slc_ca
