# Supplementary material for: Haplotype analyses reveal novel insights into tomato history and domestication driven by long-distance migrations and latitudinal adaptations
Source: Hortic Res. 2022 Feb 19;9:uhac030. doi: 10.1093/hr/uhac030 (PMC8976693; doi:10.1093/hr/uhac030)
Supplement: Web_Material_uhac030 [file web_material_uhac030.zip › Supplementary Table 4.xlsx]

## Sheet: Hoja 1
	Evolutionary model 1:	SP Pe -> SLC Pe -> SLC MA
	Evolutionary model 2:	SP Pe -> SLC MA -> SLC Pe
Optimized parameters: mean value after 100 boostraps (95% confidence interval)			Parameter meaning
	Model 1	Model 2
Population 1	SP Pe	SP Pe
Population 2	SLC Pe	SLC MA
Population 3	SLC MA	SLC Pe
time_before_second_pop_creation	12.77 (6.51-14.48)	12.13 (7.10-14.48)	Time ellapsed after the second population was created (by a migration to a new location from the first one) and before the third appeared (2Ne units)
time_from_pop3_till_present	0.40 (0.11-0.79)	0.21 (0.14-0.33)	Time ellapsed since the creation of the third population (by a migration from the second one) till present day (2Ne units)
pop1_size	6.06 (3.14-8.05)	6.36 (3.50-8.05)	Final population 1 size (relative to the original size of population 1)
pop2_size	1.09 (0.57-1.66)	1.50 (0.74-1.98)	Final population 2 size (relative to the original size of population 1)
pop3_size	1.96 (0.56-5.40)	1.21 (0.79-1.96)	Final population 3 size (relative to the original size of population 1)
pop2_initial_size	0.03 (0.01-0.10)	0.02 (0.01-0.10)	Size of the migration that founded population 2 (relative to the original size of population1)
pop3_initial_size	0.04 (0.01-0.10)	0.04 (0.01-0.10)	Size of the migration that founded population 3 (relative to the original size of population1)
growth_time	0.01 (0.00-0.01)	0.01 (0.00-0.01)	Time ellapsed since the migrants arrived in a new location till the population adquired its final size (2Ne units)
inbreeding_coef1	0.67	0.67	Inbreeding for population 1 (This parameter was not optimized by maximum likelihood)
inbreeding_coef2	0.96	0.98	Inbreeding for population 2 (This parameter was not optimized by maximum likelihood)
inbreeding_coef3	0.98	0.96	Inbreeding for population 3 (This parameter was not optimized by maximum likelihood)
migration12	0.03 (0.01-0.08)	0.03 (0.01-0.07)	Migration rate from population 1 to population 2 (2Ne units)
migration13	0.03 (0.01-0.07)	0.03 (0.01-0.14)	Migration rate from population 1 to population 3 (2Ne units)
migration23	0.13 (0.07-0.23)	0.02 (0.01-0.05)	Migration rate from population 2 to population 3 (2Ne units)
migration32	0.11 (0.01-0.48)	0.46 (0.31-0.56)	Migration rate from population 3 to population 2 (2Ne units)
migration21	0.21 (0.02-0.55)	0.16 (0.02-0.51)	Migration rate from population 2 to population 1 (2Ne units)
migration31	0.21 (0.01-0.56)	0.16 (0.01-0.49)	Migration rate from population 3 to population 1 (2Ne units)
log(likelihood):	-28547.9	-18272.2
